# Supplementary material for: Estimating dispersal rates of Steller sea lion (Eumetopias jubatus) mother-pup pairs from a natal rookery using mark-resight data
Source: PLoS One. 2017 Dec 6;12(12):e0189061. doi: 10.1371/journal.pone.0189061 (PMC5718514; doi:10.1371/journal.pone.0189061)
Supplement: S1 Table — Brand is the permanent marking on each sea lion, Home_beach is the location where pups were branded or adult females were first observed with a pup (see Fig 1), Age is the age of the marked individual (P = pup, A = adult female), Start_date is the model start for each year (24 May), and Resight_history is a character string of daily resight categories (0 = not resighted, H = resighted at home beach, U = resighted at beach other than home beach). (CSV) [file pone.0189061.s001.csv]

Brand	Home	Year	Age	st.date	ch	P_A
T250	4	2004	P	2004-05-24	00000000000000000000000000000000000000000H0000UU00000000H000000000000	P
T245	4	2004	P	2004-05-24	00000000000000000000000000000000000000000H0000U00000000000000000HH000	P
T208	4	2004	P	2004-05-24	00000000000000000000000000000000000000000H0H0H0000H000000H00000000000	P
T246	4	2004	P	2004-05-24	00000000000000000000000000000000000000000H0HHH00H0HH0H00HH00H00H0H000	P
T202	4	2004	P	2004-05-24	00000000000000000000000000000000000000000H0HH00000H00H000000000000000	P
T249	4	2004	P	2004-05-24	00000000000000000000000000000000000000000H0HHH00HHHH0H0HHH00HH0H0H000	P
T221	4	2004	P	2004-05-24	00000000000000000000000000000000000000000H0HHH00H0H00H0HHH00000000000	P
T226	4	2004	P	2004-05-24	00000000000000000000000000000000000000000H0HHH000HH00H0HHH00000000000	P
T254	4	2004	P	2004-05-24	00000000000000000000000000000000000000000H0HHH0000HH0H000H000H0H00000	P
T223	4	2004	P	2004-05-24	00000000000000000000000000000000000000000HHHHH00H0HH0H0HH000H00000000	P
T237	4	2004	P	2004-05-24	00000000000000000000000000000000000000000HHHHH00HHH00H0HHH00000000000	P
T205	4	2004	P	2004-05-24	00000000000000000000000000000000000000000HHHHH00HHHH0H0H0000H00H0H000	P
T219	4	2004	P	2004-05-24	00000000000000000000000000000000000000000HHH0H0000H00H000000000000000	P
T210	4	2004	P	2004-05-24	00000000000000000000000000000000000000000HHHHH00H0H00H0H0H00HH0000000	P
T251	4	2004	P	2004-05-24	00000000000000000000000000000000000000000HHHHH00HHHH0H000U00000000000	P
T197	4	2004	P	2004-05-24	00000000000000000000000000000000000000000HHHHH0000H000000000000000000	P
T224	4	2004	P	2004-05-24	00000000000000000000000000000000000000000HHHH000HHH000000000000000000	P
T253	4	2004	P	2004-05-24	00000000000000000000000000000000000000000HHHH000H0HH0H00HH00H00000000	P
T200	4	2004	P	2004-05-24	00000000000000000000000000000000000000000HHHHH00HHHH0H00H000000000000	P
T216	4	2004	P	2004-05-24	00000000000000000000000000000000000000000HHHHH000HHH0H0H000000HH0H000	P
T238	4	2004	P	2004-05-24	00000000000000000000000000000000000000000HHHH0000HH000000000000000000	P
T236	4	2004	P	2004-05-24	00000000000000000000000000000000000000000HHHH0000HHH0H000U00000000000	P
T204	4	2004	P	2004-05-24	00000000000000000000000000000000000000000HHHH000H0H00000HH00000000000	P
T230	4	2004	P	2004-05-24	00000000000000000000000000000000000000000HHHH000H0HH0H000U00000000000	P
T229	4	2004	P	2004-05-24	00000000000000000000000000000000000000000HHHHH0000H000000000000000000	P
T228	4	2004	P	2004-05-24	00000000000000000000000000000000000000000HHHHH0000HH0H000000000000000	P
T233	4	2004	P	2004-05-24	00000000000000000000000000000000000000000HHHHH00H0HH0H000000000000000	P
T201	4	2004	P	2004-05-24	00000000000000000000000000000000000000000HHHH000HHH00H000000000000000	P
T261	4	2004	P	2004-05-24	00000000000000000000000000000000000000000HHH000000H00H00H000000000000	P
T232	4	2004	P	2004-05-24	00000000000000000000000000000000000000000HHHHH00H0HH0H0H0000000000000	P
T231	4	2004	P	2004-05-24	00000000000000000000000000000000000000000HHHH000H0H00H00HH00HHHH0H000	P
T263	4	2004	P	2004-05-24	00000000000000000000000000000000000000000HHHHH00HHH00000HH00000000000	P
T227	4	2004	P	2004-05-24	00000000000000000000000000000000000000000HHHHH000HH00H000U00000000000	P
T264	4	2004	P	2004-05-24	00000000000000000000000000000000000000000HH00H0000H0000HH000000000000	P
T239	4	2004	P	2004-05-24	00000000000000000000000000000000000000000HHHH000H0HH000H0U00000000000	P
T257	4	2004	P	2004-05-24	00000000000000000000000000000000000000000HHHH0000H000H0H0000000000000	P
T248	4	2004	P	2004-05-24	00000000000000000000000000000000000000000HHHH000H0H00H000000000000000	P
T259	4	2004	P	2004-05-24	00000000000000000000000000000000000000000HHHH0000HHH0H0H0000000000000	P
T270	4	2004	P	2004-05-24	00000000000000000000000000000000000000000HHHH0U0000000000000000000000	P
T260	4	2004	P	2004-05-24	00000000000000000000000000000000000000000HHH0H000HH00H0HHH00000000000	P
T234	4	2004	P	2004-05-24	00000000000000000000000000000000000000000HHHH000HHHH0H00HH00000000000	P
T241	4	2004	P	2004-05-24	00000000000000000000000000000000000000000HHHHH00HHH00H00H000000000000	P
T266	4	2004	P	2004-05-24	00000000000000000000000000000000000000000HHH0000HHHH0H0HH000000000000	P
T269	4	2004	P	2004-05-24	00000000000000000000000000000000000000000HHHHH0000H00H0HHH00H00000000	P
T258	4	2004	P	2004-05-24	00000000000000000000000000000000000000000HHH000000HH000HHH00000000000	P
T255	4	2004	P	2004-05-24	00000000000000000000000000000000000000000HHH0000HHHH00000000000000000	P
T243	4	2004	P	2004-05-24	00000000000000000000000000000000000000000HHH0HU0HH000H0H0H00H00000000	P
T267	4	2004	P	2004-05-24	00000000000000000000000000000000000000000HHH0H00H0HH0H0H0000000000000	P
T256	4	2004	P	2004-05-24	00000000000000000000000000000000000000000HHHH000HHHH000HHH00000000000	P
T242	4	2004	P	2004-05-24	00000000000000000000000000000000000000000HHHHH00H0HH0H00H000000000000	P
T209	4	2004	P	2004-05-24	00000000000000000000000000000000000000000HHHHH0000HH0H0HHH00000000000	P
T211	4	2004	P	2004-05-24	00000000000000000000000000000000000000000HHHHH00H0H000000000000000000	P
T218	4	2004	P	2004-05-24	00000000000000000000000000000000000000000HHHH00000H00H0HHH00H00000000	P
T240	4	2004	P	2004-05-24	00000000000000000000000000000000000000000HHHHH00HHH00H00HH00000000000	P
T220	4	2004	P	2004-05-24	00000000000000000000000000000000000000000HHH0000HHH00H00H000000000000	P
T207	4	2004	P	2004-05-24	00000000000000000000000000000000000000000HHHHH00H0H00H0HH000HH0H0H000	P
T262	4	2004	P	2004-05-24	00000000000000000000000000000000000000000HHHHH0000H00H00HH00HHHH0H000	P
T198	4	2004	P	2004-05-24	00000000000000000000000000000000000000000HHH0H000HHH0H0HHH000H000H000	P
T213	4	2004	P	2004-05-24	00000000000000000000000000000000000000000HHHHH000HH00H0HHH00HH00H0000	P
T222	4	2004	P	2004-05-24	00000000000000000000000000000000000000000HHHHH00H0HH0H0HHH00000000000	P
T252	4	2004	P	2004-05-24	00000000000000000000000000000000000000000HHHH000HHH00H000U00000000000	P
T235	4	2004	P	2004-05-24	00000000000000000000000000000000000000000HHHHH00HHHH0H00HH00H00000000	P
T212	4	2004	P	2004-05-24	00000000000000000000000000000000000000000HHHHH00HHHH0H0HHH00000000000	P
T247	4	2004	P	2004-05-24	00000000000000000000000000000000000000000HHHH0000HHH0H0HH000000000000	P
T214	4	2004	P	2004-05-24	00000000000000000000000000000000000000000HHHHH000HH0000HHH00000000000	P
T199	4	2004	P	2004-05-24	00000000000000000000000000000000000000000HHHHH0000H00H0HHH00H00000000	P
T244	4	2004	P	2004-05-24	00000000000000000000000000000000000000000HHH0H00HHHH0000HH00H00000000	P
T225	4	2004	P	2004-05-24	00000000000000000000000000000000000000000HHHHH00HHH0000HHH00000000000	P
T217	4	2004	P	2004-05-24	00000000000000000000000000000000000000000HHHH00000HH0H00HH00000H00000	P
T203	4	2004	P	2004-05-24	00000000000000000000000000000000000000000HHHHH00H0H00H0HHH00000000000	P
T166	4	2002	P	2002-05-24	00000000000000000000000000000000000000000H00H0HHHHH0HHH00H0000H000000	P
T165	4	2002	P	2002-05-24	00000000000000000000000000000000000000000H0HHHHHHHH0HH0000000H0000000	P
T129	4	2002	P	2002-05-24	00000000000000000000000000000000000000000H0H0H0HH000HHH000000HHHH0000	P
T125	4	2002	P	2002-05-24	00000000000000000000000000000000000000000H0HH000H00000H00H00000000000	P
T181	4	2002	P	2002-05-24	00000000000000000000000000000000000000000HHHH0HHHHH0HH000000000000000	P
T177	4	2002	P	2002-05-24	00000000000000000000000000000000000000000HHHH0HHHHH0HHH00H00000000000	P
T175	4	2002	P	2002-05-24	00000000000000000000000000000000000000000HHHHH0HH0H0HHH00000000000000	P
T174	4	2002	P	2002-05-24	00000000000000000000000000000000000000000HHHH00HHHH000000000000000000	P
T169	4	2002	P	2002-05-24	00000000000000000000000000000000000000000HH0HHHHHHH0H0000000000000000	P
T162	4	2002	P	2002-05-24	00000000000000000000000000000000000000000HHHHHHHH00000000000000000000	P
T161	4	2002	P	2002-05-24	00000000000000000000000000000000000000000HHHHHHHH00000000000000000000	P
T160	4	2002	P	2002-05-24	00000000000000000000000000000000000000000HH0HHHHHHH0HHH00H00000HH0000	P
T158	4	2002	P	2002-05-24	00000000000000000000000000000000000000000HHHHHHHHH0000000000000000000	P
T155	4	2002	P	2002-05-24	00000000000000000000000000000000000000000HHHH00HH0H0HH0000000HHHH0000	P
T153	4	2002	P	2002-05-24	00000000000000000000000000000000000000000HHHH0HHHHH0HHH00000000000000	P
T150	4	2002	P	2002-05-24	00000000000000000000000000000000000000000HHHH00HHH00H0H00H00000000000	P
T149	4	2002	P	2002-05-24	00000000000000000000000000000000000000000HHHHHHHHH00HHH00H0000HHH0000	P
T143	4	2002	P	2002-05-24	00000000000000000000000000000000000000000HHHHHHHHH00HHH00000000000000	P
T140	4	2002	P	2002-05-24	00000000000000000000000000000000000000000HHHHHHHH000HHH00000000000000	P
T137	4	2002	P	2002-05-24	00000000000000000000000000000000000000000HHHHH0HHHH0HHH000000HHHH0000	P
T136	4	2002	P	2002-05-24	00000000000000000000000000000000000000000HH0H0HHHH00H0000H00000000000	P
T132	4	2002	P	2002-05-24	00000000000000000000000000000000000000000HHHHH0HHH00HHH00H0000HHH0000	P
T131	4	2002	P	2002-05-24	00000000000000000000000000000000000000000HH0HH0HHH00HH000000000000000	P
T130	4	2002	P	2002-05-24	00000000000000000000000000000000000000000HHHH00HH000H0000H00000000000	P
T126	4	2002	P	2002-05-24	00000000000000000000000000000000000000000HHHHHHHHH0000000000000000000	P
T121	4	2002	P	2002-05-24	00000000000000000000000000000000000000000HHHH0HHHHH000H00000000000000	P
T117	4	2002	P	2002-05-24	00000000000000000000000000000000000000000HHHH00HHH00HH000H000HH0H0000	P
T114	4	2002	P	2002-05-24	00000000000000000000000000000000000000000HHHH00H000000000000000000000	P
T112	4	2002	P	2002-05-24	00000000000000000000000000000000000000000HHH0000000000000000000000000	P
T110	4	2002	P	2002-05-24	00000000000000000000000000000000000000000HHHH00HHH0000U00000000000000	P
T195	4	2002	P	2002-05-24	00000000000000000000000000000000000000000HH0HHHHH0000HU00000000000000	P
T193	4	2002	P	2002-05-24	00000000000000000000000000000000000000000HHHHHHH000000U00000000000000	P
T120	4	2002	P	2002-05-24	00000000000000000000000000000000000000000HH0H0HHH00000U00000000000000	P
T170	4	2002	P	2002-05-24	00000000000000000000000000000000000000000HHHHHH000000HU00000000000000	P
T133	4	2002	P	2002-05-24	00000000000000000000000000000000000000000HHHHHHHHH0000U00000000000000	P
T164	4	2002	P	2002-05-24	00000000000000000000000000000000000000000HHHH00HHH0000U00000000000000	P
T115	4	2002	P	2002-05-24	00000000000000000000000000000000000000000H0HHHHHHH00H0U00000000000000	P
T172	4	2002	P	2002-05-24	00000000000000000000000000000000000000000HHHHH0HHHH000U00000000000000	P
T142	4	2002	P	2002-05-24	00000000000000000000000000000000000000000HHHHH00H00000U00000000000000	P
T185	4	2002	P	2002-05-24	00000000000000000000000000000000000000000HHH0H0HH00000U00000000000000	P
T171	4	2002	P	2002-05-24	00000000000000000000000000000000000000000HHHHHHHHH0000U00000000000000	P
T127	4	2002	P	2002-05-24	00000000000000000000000000000000000000000HHHHHHHH0H000U00000000000000	P
T141	4	2002	P	2002-05-24	00000000000000000000000000000000000000000HH0H0H0000000U00000000000000	P
T135	4	2002	P	2002-05-24	00000000000000000000000000000000000000000HHHHH0HHH00HHU00000000000000	P
T111	4	2002	P	2002-05-24	00000000000000000000000000000000000000000HHHHH0HH0000UU00000000000000	P
T151	4	2002	P	2002-05-24	00000000000000000000000000000000000000000HHHHHHHHH000UU00000000000000	P
T139	4	2002	P	2002-05-24	00000000000000000000000000000000000000000HHHHHHHHHH00UH00H0000HH00000	P
T183	4	2002	P	2002-05-24	00000000000000000000000000000000000000000HHHH0HHH0000UU00000000000000	P
T186	4	2002	P	2002-05-24	00000000000000000000000000000000000000000HH0000000000UU00000000000000	P
T194	4	2002	P	2002-05-24	00000000000000000000000000000000000000000HHHH0HHHHH00UU00000000000000	P
T188	4	2002	P	2002-05-24	00000000000000000000000000000000000000000H00000000000UU00000000000000	P
T179	4	2002	P	2002-05-24	00000000000000000000000000000000000000000HHHH00HHHH00UH00000000000000	P
T184	4	2002	P	2002-05-24	00000000000000000000000000000000000000000HHHHH0H00000U000000000000000	P
T191	4	2002	P	2002-05-24	00000000000000000000000000000000000000000HHHHHH000000UU00000000000000	P
T146	4	2002	P	2002-05-24	00000000000000000000000000000000000000000HHHH000H0000UU00000000000000	P
T124	4	2002	P	2002-05-24	00000000000000000000000000000000000000000HHHH0HHH0000UU00000000000000	P
T154	4	2002	P	2002-05-24	00000000000000000000000000000000000000000H00000000000UU00000000000000	P
T148	4	2002	P	2002-05-24	00000000000000000000000000000000000000000H0000U0000000U00000000000000	P
T123	4	2002	P	2002-05-24	00000000000000000000000000000000000000000HHH00U000000UU00000000000000	P
T118	4	2002	P	2002-05-24	00000000000000000000000000000000000000000HHHHHU0H00000U00000000000000	P
T168	4	2002	P	2002-05-24	00000000000000000000000000000000000000000HHH00U0000000000000000000000	P
T196	4	2002	P	2002-05-24	00000000000000000000000000000000000000000HH0H0U0000000000000000000000	P
T145	4	2002	P	2002-05-24	00000000000000000000000000000000000000000HHHH0U00H000HU00000000000000	P
T113	4	2002	P	2002-05-24	00000000000000000000000000000000000000000HH0HHU0000000000000000000000	P
T109	4	2002	P	2002-05-24	00000000000000000000000000000000000000000HHHHUU0000000000000000000000	P
T144	4	2002	P	2002-05-24	00000000000000000000000000000000000000000HH00UU0000000U00000000000000	P
T182	4	2002	P	2002-05-24	00000000000000000000000000000000000000000HHH0UU0H00000U00000000000000	P
T159	4	2002	P	2002-05-24	00000000000000000000000000000000000000000H000UU000000UU00000000000000	P
T157	4	2002	P	2002-05-24	00000000000000000000000000000000000000000HHHHU00000000U00000000000000	P
T122	4	2002	P	2002-05-24	00000000000000000000000000000000000000000HHHHUU000000U000000000000000	P
T163	4	2002	P	2002-05-24	00000000000000000000000000000000000000000H000U0000000U000000000000000	P
T180	4	2002	P	2002-05-24	00000000000000000000000000000000000000000H0H0U00HH000U000000000000000	P
T178	4	2002	P	2002-05-24	00000000000000000000000000000000000000000H000UU0000000000000000000000	P
T152	4	2002	P	2002-05-24	00000000000000000000000000000000000000000HHH0UU000000UU00000000000000	P
T187	4	2002	P	2002-05-24	00000000000000000000000000000000000000000HHHHUHHHHH0HHH00H00000000000	P
T156	4	2002	P	2002-05-24	00000000000000000000000000000000000000000H000UU0000000U00000000000000	P
T167	4	2002	P	2002-05-24	00000000000000000000000000000000000000000HHH0UU0000000000000000000000	P
T190	4	2002	P	2002-05-24	00000000000000000000000000000000000000000HHH0UU000000UU00000000000000	P
T78	4	2000	P	2000-05-24	000000000000000000000000000000000000000HH000000000H000000000000000000	P
T62	4	2000	P	2000-05-24	000000000000000000000000000000000000000HH0000000000000H00000000000000	P
T64	4	2000	P	2000-05-24	000000000000000000000000000000000000000H0000000000H0000H0000000000000	P
T42	4	2000	P	2000-05-24	000000000000000000000000000000000000000HH00000H0000000000000000000000	P
T29	4	2000	P	2000-05-24	000000000000000000000000000000000000000HH00000HU000000000000000000000	P
T28	4	2000	P	2000-05-24	000000000000000000000000000000000000000HH0000000000000000000000000000	P
T47	4	2000	P	2000-05-24	000000000000000000000000000000000000000H00000H0000H000HH0000000000000	P
T18	4	2000	P	2000-05-24	000000000000000000000000000000000000000H00000H00H0H000000000000000000	P
T93	4	2000	P	2000-05-24	000000000000000000000000000000000000000H0000H000000000000000000000000	P
T89	4	2000	P	2000-05-24	000000000000000000000000000000000000000HH000HH00H00000000000000000000	P
T23	4	2000	P	2000-05-24	000000000000000000000000000000000000000HH000000U0000000H0000000000000	P
T56	4	2000	P	2000-05-24	000000000000000000000000000000000000000HH000HH00H0H00000U000000000000	P
T45	4	2000	P	2000-05-24	000000000000000000000000000000000000000HH000HHH0H00000H00H00000000000	P
T41	4	2000	P	2000-05-24	000000000000000000000000000000000000000H0000H000000000000000000000000	P
T40	4	2000	P	2000-05-24	000000000000000000000000000000000000000HH000HHH000H000HH0000000000000	P
T50	4	2000	P	2000-05-24	000000000000000000000000000000000000000HH000HH00000000000000000000000	P
T31	4	2000	P	2000-05-24	000000000000000000000000000000000000000HH000HH00000000H00000000000000	P
T15	4	2000	P	2000-05-24	000000000000000000000000000000000000000H0000H000000000H00000000000000	P
T8	4	2000	P	2000-05-24	000000000000000000000000000000000000000HH000HH00H0H000HH0H00000000000	P
T71	4	2000	P	2000-05-24	000000000000000000000000000000000000000HH000HH00H0H000000000000000000	P
T46	4	2000	P	2000-05-24	000000000000000000000000000000000000000H0000HH0000H000000000000000000	P
T1	4	2000	P	2000-05-24	000000000000000000000000000000000000000H0000HHH00000000H0000000000000	P
T105	4	2000	P	2000-05-24	000000000000000000000000000000000000000HH000HH00H0H000HH00H0000000000	P
T94	4	2000	P	2000-05-24	000000000000000000000000000000000000000HH000HH00H0H000H00000000000000	P
T91	4	2000	P	2000-05-24	000000000000000000000000000000000000000HH000HH00H0H000HH0H00000000000	P
T88	4	2000	P	2000-05-24	000000000000000000000000000000000000000H0000HH00000000000000000000000	P
T87	4	2000	P	2000-05-24	000000000000000000000000000000000000000HH000HH00000000000H00000000000	P
T80	4	2000	P	2000-05-24	000000000000000000000000000000000000000H0000HH00000000000000000000000	P
T10	4	2000	P	2000-05-24	000000000000000000000000000000000000000HH000HH00000000000000000000000	P
T66	4	2000	P	2000-05-24	000000000000000000000000000000000000000HH0H0HH00H00000H00000000000000	P
T51	4	2000	P	2000-05-24	000000000000000000000000000000000000000HH0H0HH000000000H0000000000000	P
T39	4	2000	P	2000-05-24	000000000000000000000000000000000000000H00H0HH00H00000000000000000000	P
T14	4	2000	P	2000-05-24	000000000000000000000000000000000000000HH0H0HH00H0H000H00000000000000	P
T98	4	2000	P	2000-05-24	000000000000000000000000000000000000000HH0H0H000H0H000H00000000000000	P
T96	4	2000	P	2000-05-24	000000000000000000000000000000000000000HH0H0HH00H00000000000000000000	P
T85	4	2000	P	2000-05-24	000000000000000000000000000000000000000H00H0HH00H0H000000000000000000	P
T76	4	2000	P	2000-05-24	000000000000000000000000000000000000000HH0H0HHH0H00000000000000000000	P
T74	4	2000	P	2000-05-24	000000000000000000000000000000000000000H00H0HH0000H000000000000000000	P
T73	4	2000	P	2000-05-24	000000000000000000000000000000000000000H00H0HH00H0H000000000000000000	P
T68	4	2000	P	2000-05-24	000000000000000000000000000000000000000HH0H0H000H0H000H00H00000000000	P
T58	4	2000	P	2000-05-24	000000000000000000000000000000000000000HH0H0HH00H0H000000H00000000000	P
T7	4	2000	P	2000-05-24	000000000000000000000000000000000000000HH0H0HH0000H000000000000000000	P
T92	4	2000	P	2000-05-24	000000000000000000000000000000000000000HH0H0HH00H0H000000000000000000	P
T70	4	2000	P	2000-05-24	000000000000000000000000000000000000000HH0H0HH00000000000000000000000	P
T59	4	2000	P	2000-05-24	000000000000000000000000000000000000000H00H0HH0U000000000000000000000	P
T4	4	2000	P	2000-05-24	000000000000000000000000000000000000000H00H0HHH0000000000000000000000	P
T101	4	2000	P	2000-05-24	000000000000000000000000000000000000000HH0H0HHH0H00000000000000000000	P
T100	4	2000	P	2000-05-24	000000000000000000000000000000000000000HH0H0H0H0H0H000H00H00000000000	P
T77	4	2000	P	2000-05-24	000000000000000000000000000000000000000HH0H0HH00H0H000000000000000000	P
T69	4	2000	P	2000-05-24	000000000000000000000000000000000000000HH0H00HH000H000000000U00000000	P
T60	4	2000	P	2000-05-24	000000000000000000000000000000000000000H00H0H000H0H000000000000000000	P
T43	4	2000	P	2000-05-24	000000000000000000000000000000000000000HH0H0H0H0H00000000H00000000000	P
T37	4	2000	P	2000-05-24	000000000000000000000000000000000000000HH0H0H000000000000000000000000	P
T35	4	2000	P	2000-05-24	000000000000000000000000000000000000000HH0H0HH00H0H0000000H0000000000	P
T33	4	2000	P	2000-05-24	000000000000000000000000000000000000000H00H0HHH0000000HH0H00000000000	P
T27	4	2000	P	2000-05-24	000000000000000000000000000000000000000HH0H0HH00H00000000000000000000	P
T24	4	2000	P	2000-05-24	000000000000000000000000000000000000000HH0H0H0H0H000000H0000000000000	P
T11	4	2000	P	2000-05-24	000000000000000000000000000000000000000HH0H0HH0000H000H00000U00000000	P
T9	4	2000	P	2000-05-24	000000000000000000000000000000000000000H00H0HH00H00000000000000000000	P
T3	4	2000	P	2000-05-24	000000000000000000000000000000000000000HH0H0HH00H0H000000000000000000	P
T2	4	2000	P	2000-05-24	000000000000000000000000000000000000000HH0H00H00H00000H00000U00000000	P
T102	4	2000	P	2000-05-24	000000000000000000000000000000000000000HH0H0HHH0000000000000000000000	P
T99	4	2000	P	2000-05-24	000000000000000000000000000000000000000HH0000H00H00000000000000000000	P
T97	4	2000	P	2000-05-24	000000000000000000000000000000000000000HH000HH00H00000HH0000000000000	P
T95	4	2000	P	2000-05-24	000000000000000000000000000000000000000HH0H0HH00000000000000000000000	P
T86	4	2000	P	2000-05-24	000000000000000000000000000000000000000HH000HHH0H0H000000000000000000	P
T84	4	2000	P	2000-05-24	000000000000000000000000000000000000000HH0H0H000H00000000000000000000	P
T75	4	2000	P	2000-05-24	000000000000000000000000000000000000000HH0H0H000H0H000000000000000000	P
T61	4	2000	P	2000-05-24	000000000000000000000000000000000000000HH0H0H000000000HH0000000000000	P
T57	4	2000	P	2000-05-24	000000000000000000000000000000000000000HH000HH00H000000H0000000000000	P
T52	4	2000	P	2000-05-24	000000000000000000000000000000000000000HH0H0HH00H00000H00H00000000000	P
T36	4	2000	P	2000-05-24	000000000000000000000000000000000000000HH0H0H000000000000000000000000	P
T30	4	2000	P	2000-05-24	000000000000000000000000000000000000000HH0H0HH00000000000000000000000	P
T26	4	2000	P	2000-05-24	000000000000000000000000000000000000000HH0H0HH00H0H0000H0000000000000	P
T25	4	2000	P	2000-05-24	000000000000000000000000000000000000000HH0H0H000H00000HH0000000000000	P
T22	4	2000	P	2000-05-24	000000000000000000000000000000000000000HH0H00H00000000000000000000000	P
T21	4	2000	P	2000-05-24	000000000000000000000000000000000000000HH0H0HH00H00000HH00H0000000000	P
T6	4	2000	P	2000-05-24	000000000000000000000000000000000000000HH0H0HH00H0H000000000000000000	P
T5	4	2000	P	2000-05-24	000000000000000000000000000000000000000HH0H0HH0000H000000000000000000	P
T107	4	2000	P	2000-05-24	000000000000000000000000000000000000000HH0H0HHH0H00000000000000000000	P
T106	4	2000	P	2000-05-24	000000000000000000000000000000000000000HH000HHH0H0H000000000000000000	P
T104	4	2000	P	2000-05-24	000000000000000000000000000000000000000HH0H0HH00H00000000000000000000	P
T103	4	2000	P	2000-05-24	000000000000000000000000000000000000000HH0H0HH00H0H000000000000000000	P
T90	4	2000	P	2000-05-24	000000000000000000000000000000000000000HH0H0HHH0H00000000000000000000	P
T81	4	2000	P	2000-05-24	000000000000000000000000000000000000000HH0H00000H0H000000000000000000	P
T72	4	2000	P	2000-05-24	000000000000000000000000000000000000000HH0000H00H000000H0000000000000	P
T65	4	2000	P	2000-05-24	000000000000000000000000000000000000000HH0H0HH00H0H000H00000000000000	P
T63	4	2000	P	2000-05-24	000000000000000000000000000000000000000HH000HH00H0H000000000000000000	P
T55	4	2000	P	2000-05-24	000000000000000000000000000000000000000HH0H0HHH0H00000000000U00000000	P
T53	4	2000	P	2000-05-24	000000000000000000000000000000000000000HH0H0HHH0H0H000H00000000000000	P
T49	4	2000	P	2000-05-24	000000000000000000000000000000000000000HH0H0HH00000000000000000000000	P
T44	4	2000	P	2000-05-24	000000000000000000000000000000000000000HH0H0HH0000H000000000000000000	P
T346	4	2008	P	2008-05-24	0000000000000000000000000000000000000000000H000U000UU0U0U0UUU00000000	P
T306	4	2008	P	2008-05-24	0000000000000000000000000000000000000000000H000U000U00U0U00U000000000	P
T294	4	2008	P	2008-05-24	0000000000000000000000000000000000000000000H00U00000U000UU00000000000	P
T323	4	2008	P	2008-05-24	0000000000000000000000000000000000000000000H0U0U000UU0U0U0UUU00000000	P
T338	4	2008	P	2008-05-24	0000000000000000000000000000000000000000000HUUUU000UU0U0U000000000000	P
T318	4	2008	P	2008-05-24	0000000000000000000000000000000000000000000H0U0U000UU0UU0U0UU00000000	P
T326	4	2008	P	2008-05-24	0000000000000000000000000000000000000000000H0UUU0000U00UU000000000000	P
T274	4	2008	P	2008-05-24	0000000000000000000000000000000000000000000HUUU00000U0U0U0UUU00000000	P
T292	4	2008	P	2008-05-24	0000000000000000000000000000000000000000000HUU00000UU0U000U0U00000000	P
T354	4	2008	P	2008-05-24	0000000000000000000000000000000000000000000HUUUU00000000U000000000000	P
T295	4	2008	P	2008-05-24	0000000000000000000000000000000000000000000HUU00000U0000U0U0000000000	P
T307	4	2008	P	2008-05-24	0000000000000000000000000000000000000000000HU000000UU0UUU00U000000000	P
T293	4	2008	P	2008-05-24	0000000000000000000000000000000000000000000HUU0U0000U000U000000000000	P
T316	4	2008	P	2008-05-24	0000000000000000000000000000000000000000000HU0UU000UU0U00000000000000	P
T276	4	2008	P	2008-05-24	0000000000000000000000000000000000000000000HU00U000UU0U000UUU00000000	P
T301	4	2008	P	2008-05-24	0000000000000000000000000000000000000000000HUUUU000UU0000000000000000	P
T291	4	2008	P	2008-05-24	0000000000000000000000000000000000000000000HUUUU000UU0U0U000000000000	P
T372	4	2010	P	2010-05-24	00000000000000000000000000000000000000000H0H0000000H0000H0HH000000000	P
T411	4	2010	P	2010-05-24	00000000000000000000000000000000000000000HHH00H00HH0H000H0H00H0HH0000	P
T365	4	2010	P	2010-05-24	00000000000000000000000000000000000000000HHH000H0H00H000H0HHHH0HH0000	P
T383	4	2010	P	2010-05-24	00000000000000000000000000000000000000000HH0000000HHH0H000HHHH00H0000	P
T375	4	2010	P	2010-05-24	00000000000000000000000000000000000000000HHH00HHH00H000000HHHH0UU0000	P
T370	4	2010	P	2010-05-24	00000000000000000000000000000000000000000H0H00H0000H0000H0HH0H0HHH000	P
T430	4	2010	P	2010-05-24	00000000000000000000000000000000000000000HHH00HH00HH0000H0HH000HH0000	P
T388	4	2010	P	2010-05-24	00000000000000000000000000000000000000000HHH000000HHH00000H00H0HH0000	P
T357	4	2010	P	2010-05-24	00000000000000000000000000000000000000000H0H00HHHH0HH000H0H00H0HH0000	P
T432	4	2010	P	2010-05-24	00000000000000000000000000000000000000000H0H000HH0H00000H0HH0H00U0000	P
T427	4	2010	P	2010-05-24	00000000000000000000000000000000000000000H0H0HHHH0H0H0H000HHHH0H00000	P
T369	4	2010	P	2010-05-24	00000000000000000000000000000000000000000HHH0HHH0HHH0000H0HHHH00HH000	P
T413	4	2010	P	2010-05-24	00000000000000000000000000000000000000000H0H00HH0HHHHH000UUUUU00U0000	P
T374	4	2010	P	2010-05-24	00000000000000000000000000000000000000000HHH00HH0HHUU000UUUUUU0000000	P
T418	4	2010	P	2010-05-24	00000000000000000000000000000000000000000HHH00H0HH0HH0H0H0HHHH0HH0000	P
T362	4	2010	P	2010-05-24	00000000000000000000000000000000000000000H0H00HH000HH0H000HH0H0000000	P
T425	4	2010	P	2010-05-24	00000000000000000000000000000000000000000HHH00HH0HHHHHH000HH000HHH000	P
T405	4	2010	P	2010-05-24	00000000000000000000000000000000000000000H0H0HHHHHHH00H0H0HHHH00H0000	P
T401	4	2010	P	2010-05-24	00000000000000000000000000000000000000000HHH000H00HH0000H0HH0H0HHH000	P
T393	4	2010	P	2010-05-24	00000000000000000000000000000000000000000HHH0000H0HH0000H0HHHH00U0000	P
T406	4	2010	P	2010-05-24	00000000000000000000000000000000000000000HHH00HHH0H00HH0H0HH0H0HHH000	P
T384	4	2010	P	2010-05-24	00000000000000000000000000000000000000000HHH0HHH0HHHH000H0HHH00HHH000	P
T368	4	2010	P	2010-05-24	00000000000000000000000000000000000000000H0H00000000000000HHHH0HH0000	P
T426	4	2010	P	2010-05-24	00000000000000000000000000000000000000000H0H000H00H0H000H0HHHH0HHH000	P
T367	4	2010	P	2010-05-24	00000000000000000000000000000000000000000H0H00000000H00000H0HH00HH000	P
T363	4	2010	P	2010-05-24	00000000000000000000000000000000000000000H0H000000H0HH00H0HHH00HHH000	P
T424	4	2010	P	2010-05-24	00000000000000000000000000000000000000000H0H000HHHH0H000H0HHH00HHH000	P
T397	4	2010	P	2010-05-24	00000000000000000000000000000000000000000HHH00HH0HH0HH0000HHHH0HH0000	P
T380	4	2010	P	2010-05-24	00000000000000000000000000000000000000000HHH0H00HH0HH000H0HHHH0HH0000	P
T434	4	2010	P	2010-05-24	00000000000000000000000000000000000000000HHH00HHH0H00HH000HHUU00U0000	P
T378	4	2010	P	2010-05-24	00000000000000000000000000000000000000000H0H00H0H0000000H0HHHH00U0000	P
T385	4	2010	P	2010-05-24	00000000000000000000000000000000000000000HHH00HHHH0HH0H0H0HHHH00U0000	P
T423	4	2010	P	2010-05-24	00000000000000000000000000000000000000000HHH00H0H0H00HH0H0H0HH00HH000	P
T416	4	2010	P	2010-05-24	00000000000000000000000000000000000000000HHH00HHHHHHH000H0H0HH00U0000	P
T419	4	2010	P	2010-05-24	00000000000000000000000000000000000000000HHH0HH0HHH0H000H0HUUU00U0000	P
T433	4	2010	P	2010-05-24	00000000000000000000000000000000000000000HHH0HHHHH0HHH00H0HHHH0HHH000	P
T371	4	2010	P	2010-05-24	00000000000000000000000000000000000000000HHH000HHHH0H000H0HH0H0HHH000	P
T389	4	2010	P	2010-05-24	00000000000000000000000000000000000000000HHH000H0HH000H0H0HH000HHH000	P
T396	4	2010	P	2010-05-24	00000000000000000000000000000000000000000HHH0HH000000000H0HH000HH0000	P
T407	4	2010	P	2010-05-24	00000000000000000000000000000000000000000HHH00HHHH0H00H0H0HHHH0UU0000	P
T412	4	2010	P	2010-05-24	00000000000000000000000000000000000000000HHU00000000U0000UU0UU00U0000	P
T400	4	2010	P	2010-05-24	00000000000000000000000000000000000000000HHH0HHHHHHHHH00H0HH0H0HHH000	P
T358	4	2010	P	2010-05-24	00000000000000000000000000000000000000000HHH00H0H00HH0H0H0HH0H00H0000	P
T376	4	2010	P	2010-05-24	00000000000000000000000000000000000000000HHH000HHHHHH0H0H0HH0H0HHH000	P
T404	4	2010	P	2010-05-24	00000000000000000000000000000000000000000HHH000HH0HHH0H0H0HH0000H0000	P
T381	4	2010	P	2010-05-24	00000000000000000000000000000000000000000HHH00H0000000000000H00000000	P
T359	4	2010	P	2010-05-24	00000000000000000000000000000000000000000HHH00HHH0HH0H00UUUUUU00U0000	P
T421	4	2010	P	2010-05-24	00000000000000000000000000000000000000000HHH000HH00H0000H0HHHH0HH0000	P
T417	4	2010	P	2010-05-24	00000000000000000000000000000000000000000HHH0000HHHHHH0000HHHH00U0000	P
T422	4	2010	P	2010-05-24	00000000000000000000000000000000000000000HHH0HHH000H00H0H0HHH00HHH000	P
T420	4	2010	P	2010-05-24	00000000000000000000000000000000000000000HHH0H000H000H00H0HHHH0HHH000	P
T379	4	2010	P	2010-05-24	00000000000000000000000000000000000000000HH00000000000000000000000000	P
T394	4	2010	P	2010-05-24	00000000000000000000000000000000000000000HHH00HH000H00H0H0HHHH00H0000	P
T366	4	2010	P	2010-05-24	00000000000000000000000000000000000000000HHH0000U00UU000U0UUUU00U0000	P
T377	4	2010	P	2010-05-24	00000000000000000000000000000000000000000HHH000HH0H00000H0HHHH0HHH000	P
T361	4	2010	P	2010-05-24	00000000000000000000000000000000000000000HHH000U000000H0H0H0HH0HHH000	P
T410	4	2010	P	2010-05-24	00000000000000000000000000000000000000000HH00000U000U000UUUUUU00U0000	P
T414	4	2010	P	2010-05-24	00000000000000000000000000000000000000000HHH00HH0H0H0HH0H0HHH00HH0000	P
T429	4	2010	P	2010-05-24	00000000000000000000000000000000000000000HHH0HHHHH0H00H0H0HHHH0HHH000	P
T408	4	2010	P	2010-05-24	00000000000000000000000000000000000000000HHH00HH0HHHH000H0HHHH0HH0000	P
T390	4	2010	P	2010-05-24	00000000000000000000000000000000000000000HHH00HH000HH0H0H0HHHH00HH000	P
T428	4	2010	P	2010-05-24	00000000000000000000000000000000000000000HHH000H0H0000H000HHHH0HHH000	P
T360	4	2010	P	2010-05-24	00000000000000000000000000000000000000000HHH00H0HH00HH00H0HHHH0HH0000	P
T364	4	2010	P	2010-05-24	00000000000000000000000000000000000000000HHH00HH0H0H00H0H0HUUU00U0000	P
T386	4	2010	P	2010-05-24	00000000000000000000000000000000000000000HHH00HH00H000H0H0HH0H00HH000	P
T398	4	2010	P	2010-05-24	00000000000000000000000000000000000000000HHH0H0000HH00H0H0HHHH0HH0000	P
T403	4	2010	P	2010-05-24	00000000000000000000000000000000000000000HHH00HHHHHH0000H0HH0H00U0000	P
T409	4	2010	P	2010-05-24	00000000000000000000000000000000000000000HHH00HHHHH0H0H0H0HH0H0HH0000	P
T415	4	2010	P	2010-05-24	00000000000000000000000000000000000000000HHH00HHH0000000H0HHHH0HHH000	P
T391	4	2010	P	2010-05-24	00000000000000000000000000000000000000000HHH00HHHHH00000H0HHHH0HHH000	P
T387	4	2010	P	2010-05-24	00000000000000000000000000000000000000000HHH00HHH0HH0H00H0HHHH00U0000	P
T395	4	2010	P	2010-05-24	00000000000000000000000000000000000000000HHH0HH0HHH0H0H0H0HH0H0HHH000	P
T399	4	2010	P	2010-05-24	00000000000000000000000000000000000000000HHH00HH00H0H0H000HHHH0HHH000	P
T392	4	2010	P	2010-05-24	00000000000000000000000000000000000000000HHH0HHH0HHHH0H0H0HHH00HHH000	P
T373	4	2010	P	2010-05-24	00000000000000000000000000000000000000000HHH00HH000H0H00H0HH0H0HH0000	P
T402	4	2010	P	2010-05-24	00000000000000000000000000000000000000000HHH0HHH00H000H0H0HH000HHH000	P
T431	4	2010	P	2010-05-24	00000000000000000000000000000000000000000HHH0HHH0HHH0000H0HH0H0HHH000	P
T382	4	2010	P	2010-05-24	00000000000000000000000000000000000000000HHH00H0HHH0H0H0H0HHHH0HH0000	P
T289	4	2008	P	2008-05-24	0000000000000000000000000000000000000000000H00UU000UU0UUUHUUU00000000	P
T350	4	2008	P	2008-05-24	0000000000000000000000000000000000000000000H0UUU000000U0H0U0000000000	P
T325	4	2008	P	2008-05-24	0000000000000000000000000000000000000000000H0UU00H00U0U000U0000000000	P
T311	4	2008	P	2008-05-24	0000000000000000000000000000000000000000000H0HHHHHH0H0UUUU0U000000000	P
T349	4	2008	P	2008-05-24	0000000000000000000000000000000000000000000H0HHH0HH0U000000U000000000	P
T351	4	2008	P	2008-05-24	0000000000000000000000000000000000000000000H0HH0HHHH00HHHHHUU00000000	P
T313	4	2008	P	2008-05-24	0000000000000000000000000000000000000000000H0HHHHH0HH0HHHHHHH00000000	P
T347	4	2008	P	2008-05-24	0000000000000000000000000000000000000000000H0HHHHHH0H000U00U000000000	P
T340	4	2008	P	2008-05-24	0000000000000000000000000000000000000000000H0HHH0HHH0000UUU0U00000000	P
T352	4	2008	P	2008-05-24	0000000000000000000000000000000000000000000H0HHHHHH0H0HHU000U00000000	P
T321	4	2008	P	2008-05-24	0000000000000000000000000000000000000000000H0HH00000000UUU00U00000000	P
T322	4	2008	P	2008-05-24	0000000000000000000000000000000000000000000H0HHHHH0HH0U0U000000000000	P
T356	4	2008	P	2008-05-24	0000000000000000000000000000000000000000000H0HHHHH0HH0HHHHHH000000000	P
T282	4	2008	P	2008-05-24	0000000000000000000000000000000000000000000H0HH0HH0HH0HHHH0UU00000000	P
T278	4	2008	P	2008-05-24	0000000000000000000000000000000000000000000H0HH0HH0HH0HHHHHHH00000000	P
T296	4	2008	P	2008-05-24	0000000000000000000000000000000000000000000HHHHHHH0000H0UUU0U00000000	P
T332	4	2008	P	2008-05-24	0000000000000000000000000000000000000000000HH0H0H00H000HHH0HH000H0000	P
T288	4	2008	P	2008-05-24	0000000000000000000000000000000000000000000HHHHH0H0HH0HHHH0HU00000000	P
T317	4	2008	P	2008-05-24	0000000000000000000000000000000000000000000HH000000UU0U0U0UUU00000000	P
T286	4	2008	P	2008-05-24	0000000000000000000000000000000000000000000HHHHH0H0HH0HHHHH0000000000	P
T279	4	2008	P	2008-05-24	0000000000000000000000000000000000000000000HHHHHHHHHH0HHHHHHH00000000	P
T327	4	2008	P	2008-05-24	0000000000000000000000000000000000000000000HH00U0000U0U0U0UUU00000000	P
T285	4	2008	P	2008-05-24	0000000000000000000000000000000000000000000HHHHHH0HHH0HHHHHHH00000000	P
T304	4	2008	P	2008-05-24	0000000000000000000000000000000000000000000HHUUU000UU000U0U0U00000000	P
T300	4	2008	P	2008-05-24	0000000000000000000000000000000000000000000HH0HHHHHH00H00000U00000000	P
T302	4	2008	P	2008-05-24	0000000000000000000000000000000000000000000HHHHH0HHHH0HHHHHHH00000000	P
T308	4	2008	P	2008-05-24	0000000000000000000000000000000000000000000HHHHHHH0HH0HHHHHHU00000000	P
T314	4	2008	P	2008-05-24	0000000000000000000000000000000000000000000HHHHH0HH000U0U0U0U00000000	P
T287	4	2008	P	2008-05-24	0000000000000000000000000000000000000000000HHHHHHHHHH0HHHHH0H0H0H0000	P
T336	4	2008	P	2008-05-24	0000000000000000000000000000000000000000000HHHHH0H00H0HHHHH0U00000000	P
T298	4	2008	P	2008-05-24	0000000000000000000000000000000000000000000HHUUH000UU0U0U000000000000	P
T280	4	2008	P	2008-05-24	0000000000000000000000000000000000000000000HHHHH0HH0000HHHH0H00000000	P
T312	4	2008	P	2008-05-24	0000000000000000000000000000000000000000000HHHH0HH0HU0U0U000000000000	P
T283	4	2008	P	2008-05-24	0000000000000000000000000000000000000000000HHHHH0H000000H0H0U00000000	P
T319	4	2008	P	2008-05-24	0000000000000000000000000000000000000000000HHHHHHHHUH0U0U0U0000000000	P
T333	4	2008	P	2008-05-24	0000000000000000000000000000000000000000000HHHHH0000H0H0H000000000000	P
T345	4	2008	P	2008-05-24	0000000000000000000000000000000000000000000HHHHHHH00H0HHHHHHH000H0000	P
T305	4	2008	P	2008-05-24	0000000000000000000000000000000000000000000HHHHHHHHHU00UU000000000000	P
T273	4	2008	P	2008-05-24	0000000000000000000000000000000000000000000HHHUU000UU0UU000U000000000	P
T297	4	2008	P	2008-05-24	0000000000000000000000000000000000000000000HHHH0HH00H0HHHHUU000000000	P
T348	4	2008	P	2008-05-24	0000000000000000000000000000000000000000000HHHHHHHHHH0U0U0U0000000000	P
T344	4	2008	P	2008-05-24	0000000000000000000000000000000000000000000HHHHHHHHHH000000U000000000	P
T303	4	2008	P	2008-05-24	0000000000000000000000000000000000000000000HHHH0U00UH0H0000UU00000000	P
T334	4	2008	P	2008-05-24	0000000000000000000000000000000000000000000HHHH00HH000HHHHHHH00000000	P
T331	4	2008	P	2008-05-24	0000000000000000000000000000000000000000000HHHHH0H00H0HHHHHHH00000000	P
T353	4	2008	P	2008-05-24	0000000000000000000000000000000000000000000HHHHHHHHHH0H0U0U0000000000	P
T281	4	2008	P	2008-05-24	0000000000000000000000000000000000000000000HHH0HHHH000HHHH00U00000000	P
T284	4	2008	P	2008-05-24	0000000000000000000000000000000000000000000HHHHHHH0HH0HHHHH0U00000000	P
T337	4	2008	P	2008-05-24	0000000000000000000000000000000000000000000HHHHHH00HH0HHHH00000000000	P
T320	4	2008	P	2008-05-24	0000000000000000000000000000000000000000000HHUHU000UU0HU0UUUU00000000	P
T329	4	2008	P	2008-05-24	0000000000000000000000000000000000000000000HHHHHHH0HH0HH0UUUU00000000	P
T290	4	2008	P	2008-05-24	0000000000000000000000000000000000000000000HHHHHHHH0U000U0U0U00000000	P
T324	4	2008	P	2008-05-24	0000000000000000000000000000000000000000000HHHHH0HHHH0HHHHHHU00000000	P
T328	4	2008	P	2008-05-24	0000000000000000000000000000000000000000000HHHHH0HH0H0H0U00UU00000000	P
T277	4	2008	P	2008-05-24	0000000000000000000000000000000000000000000HHHHH0HHHH0U0U00U000000000	P
T343	4	2008	P	2008-05-24	0000000000000000000000000000000000000000000HHU0U0000U000000U000000000	P
T355	4	2008	P	2008-05-24	0000000000000000000000000000000000000000000HHHHH000UU0U0U000000000000	P
T310	4	2008	P	2008-05-24	0000000000000000000000000000000000000000000HH0UH0000H0U0U000000000000	P
T330	4	2008	P	2008-05-24	0000000000000000000000000000000000000000000HHHHHHHHHH0HHHHHH000000000	P
T335	4	2008	P	2008-05-24	0000000000000000000000000000000000000000000HHHH0HH00H0HHHHHHH00000000	P
T342	4	2008	P	2008-05-24	0000000000000000000000000000000000000000000HHHHHHHHHH0HH00UU000000000	P
T315	4	2008	P	2008-05-24	0000000000000000000000000000000000000000000HHHHH0H0U00U0U0U0U00000000	P
T272	4	2008	P	2008-05-24	0000000000000000000000000000000000000000000HHHHH000UU0HHH00U000000000	P
T299	4	2008	P	2008-05-24	0000000000000000000000000000000000000000000HHHHHHH0UU0U0U0U0U00000000	P
T341	4	2008	P	2008-05-24	0000000000000000000000000000000000000000000HHHHHHHH0H0HHHHHHU00000000	P
T275	4	2008	P	2008-05-24	0000000000000000000000000000000000000000000HHHHH000UU0U0U00U000000000	P
T350	7	2013	A	2013-05-24	000000000000000000H00HH0HHHH000H0000H0H0H0000000000000H0H00HH00000000	A
T101	7	2013	A	2013-05-24	000000000000HHH0HHH00HH0H00H00000H00HH0000000000000000H0H000HH0000000	A
=21	7	2013	A	2013-05-24	0000000000000000000000000HHH000H0HH0HH00H00000000000H00H000H0H0000000	A
T36	7	2013	A	2013-05-24	0000000000000HH0HHH00HH00H0H00000H0HH000HH0000H0000000H0H000000000000	A
T280	7	2013	A	2013-05-24	000000000000000000000000HHHH00000HH0HH00HH0000H0000000HHH00HH00000000	A
T253	7	2013	A	2013-05-24	000000000000000000H00H00HHHH000H000HHH00HH0000H0000000HHH00HH00000000	A
T199	7	2013	A	2013-05-24	0000000000000HH00H0000000000000H000H00000H0000H0000000000000000000000	A
T188	7	2013	A	2013-05-24	000000000000000000H00HH0HH0H000H0H0HHHH0HH0000H0000000HHH000H00000000	A
T184	7	2013	A	2013-05-24	00000H00H00HHHH0HHH00HH00HH000000H0HH000H00000H0000000H0H000H00000000	A
T261	7	2013	A	2013-05-24	000000000000H0H0HHH00HH0HH0H000H0H0HHH00H00000H00000000H0000000000000	A
X402	4	2013	A	2013-05-24	00000000000000HHH0000000000000000000000000000000000000000000000000000	A
X381	4	2013	A	2013-05-24	0000000000000000000000000000000000000000000000000000000H0000000000000	A
T279	7	2013	A	2013-05-24	000000000000000000000000000000000HH0H0000000UU0000U00UU0H000H00000000	A
T347	7	2013	A	2013-05-24	000000000000000000H00HH0HH0H000000H0H000UU00U0000000000H0UU0UH0000000	A
T55	4	2013	A	2013-05-24	000000000000000000000000000000000000H000000000U00000000UU00U0U0000000	A
T244	7	2013	A	2013-05-24	000000000000000000000H000H0H00000H00H000HH000000000000HHH00H000000000	A
T325	4	2013	A	2013-05-24	00000000000HHHHHHHHHHH0HHHHH000000HHHH0H0H00HH0000000H0H0H0H0H0000000	A
X352	4	2013	A	2013-05-24	00000000000000000000000HHHHH0H0HHHH0H00HHH00H0H0000000H0H0HH0H0000000	A
T248	4	2013	A	2013-05-24	0000000000000HHHHHHHHHHHHH0H000HHH0HH000HH00HH0000000H0HHH0HU00000000	A
T65	4	2013	A	2013-05-24	0HH0HHHHH000H0H0HHH00HHH00HH000HHHHHH00HHH00H0H000000H00H0H00U0000000	A
T171	4	2013	A	2013-05-24	000000000000000HHHHHHHHHHHHH0H0HHHHHHH0HHH00HHH000000HHHHHHH0H0000000	A
T144	4	2013	A	2013-05-24	000000000000HHHHHHHHHHHHHH0H000HH00HH000H0000HH000000H0H0H0HHH0000000	A
T124	4	2013	A	2013-05-24	0000000000000000000HHH0HHH0H000HHHHHHH0HHH00HHH0000000HHHHH0H00000000	A
T107	4	2013	A	2013-05-24	00000000000HHHHHHHHHHHHHHHHH000HHHHHHH0HHH00H0H00000HHH0H000HU0000000	A
T86	4	2013	A	2013-05-24	0000000000000H0HH00000000H00000HH0HH00000H000H0000000HH0H0H0H00000000	A
T53	4	2013	A	2013-05-24	00000000000000000HHHHHHHHH0H000HHHH0HH0H0H00H0H0000000H0H0HU000000000	A
T31	4	2013	A	2013-05-24	0000000HH00HHHHHHHHHHHHHHH0H000HH0HH000HH000HH0000000H000H0H0H0000000	A
T13	4	2013	A	2013-05-24	000000000000HHHHHHHHHHHHHH0H000HH0HH0H000000H0H00000U00U0000U00000000	A
T304	4	2013	A	2013-05-24	00000000000000000HHHHH0HHH0H000HHHH0HH0HHH00HHH00000H0H0H0HHHH0000000	A
T269	4	2013	A	2013-05-24	0000000000000000000000000000000000000000000000000000000000000H0000000	A
T266	4	2013	A	2013-05-24	000000000000HHHHHHHHHH0HH0HH000HHHHHHH0HHH00HHHU0000HH0HHHHHH00000000	A
T252	4	2013	A	2013-05-24	00000000000000HHHHHH0HHHHH0H000HHHHHHH0HHH00H0H0000000H00H0H000000000	A
T243	4	2013	A	2013-05-24	000000000000HHHHHHHHHHHHHHHH000HHHH0HH0HHH0000H00000H0H0H00U0U0000000	A
T154	4	2013	A	2013-05-24	00H0HHHHH000HHHHHHH00H0HHHHH000HHH0H0H0HH0000H00000U00HH0H0UU00000000	A
T220	4	2013	A	2013-05-24	0000000000000000HHHHHHHHHH0H0000HH00HH000000HH000000H0H0H0H0000000000	A
T211	4	2013	A	2013-05-24	0000000000000000HHHHHHHHHH0H000HHHH0HH0HHH00HHH000000HHH0H0U0U0000000	A
T209	4	2013	A	2013-05-24	000000000000000000HHHHHHHH00000HH0H0HH0H0H000H0000000H0H0HH0H00000000	A
T197	4	2013	A	2013-05-24	00000HHH000000H00000000HHH000000H000000HHH00HH0000000000HH0H000000000	A
T13	7	2004	A	2004-05-24	000000000000000000000000000000000000000000000000000000000H00000000000	A
T31	7	2004	A	2004-05-24	0000000000000000000000000000000000000000000000H0000000000H00000000000	A
84	4	2004	A	2004-05-24	0000000000000000HHHHHHH000HHHHHHHHH0000000H00H00000000000000000000000	A
739	7	2002	A	2002-05-24	0000000000000000000H0000H00000000000000000000HH000000H000000000000000	A
741	4	2002	A	2002-05-24	00000000000000000000000000000H0H00HHH00000000000000000000000000000000	A
84	4	2000	A	2000-05-24	00000000000000000000000000000000H0HHH0H0HHH0HHH00HH000000000000000000	A
T288	7	2012	A	2012-05-24	0000000000000000000000000000000000000000000000000000000000000HU000000	A
T31	7	2012	A	2012-05-24	0000000000000000000000000000000000000000000000000000HH000000000000000	A
T348	7	2012	A	2012-05-24	00000000000000000000000000000000000000000000H00000H00HU000000H0000000	A
T304	7	2012	A	2012-05-24	0000000000000000000000000000000HHHHH000000000000000000000000000000000	A
T34	7	2012	A	2012-05-24	0000000000000000000000000H000H0000H0H0H000H0000000000000H0000H0000000	A
T253	7	2012	A	2012-05-24	0000000000000000000000000HHHHH0H0HHHH0H0H0HHH0H000H00H0H0H0H0H0000000	A
=21	7	2012	A	2012-05-24	000000000000000000000000000HH0000HHH0000000H000000000H000H000H0000000	A
T36	7	2012	A	2012-05-24	000000000000000000000000HHHHH00HHHHHH0HH0H0H00H000000H0H0H0H0H0000000	A
T144	7	2012	A	2012-05-24	000000000000000000000HH0HHHHHH0H0HHHH0HHHHH0000000H00H0HHH00000000000	A
T188	7	2012	A	2012-05-24	0000000000000000HHH00HH0HHHHHH0HHHHHH0HHH0HHH0H000000H0HHH0H0H0000000	A
T107	7	2012	A	2012-05-24	0000000000000HH00HH00HH0HHHH0H0HHHHHH0HHH00000H000H00H0H000H000000000	A
T199	7	2012	A	2012-05-24	0000000000000HH0HHH00HH0H0HH0H000HH0H0HH00HH00H000000H00H0000H0000000	A
X352	7	2012	A	2012-05-24	0000000000000000H0H00HH0HHH0HH0HH0HH000HH0HH00H000000H0H0H0H0H0000000	A
T65	7	2012	A	2012-05-24	000HHHH0HH0H00H0HH000HH0HH00HH000HHH00HH00HHH00000000H0H000H000000000	A
T253	7	2011	A	2011-05-24	00000000000000000000000000000000HH0HHHH0HHHH0HH00H000HHHHHHH0HH000000	A
T55	7	2011	A	2011-05-24	00000000000000000000000000000000HH0HHH00H0HH0HH0000000HH0HHH0HH000000	A
T36	7	2011	A	2011-05-24	0000000000000000000000000HH00000HH0HHHH0HH0H0H000H00000HH0HH0H0000000	A
T184	7	2011	A	2011-05-24	000000000000000000000H00000000000000H000000000000000000000000H0000000	A
=21	7	2011	A	2011-05-24	000000000000000000000H0H0H000000HH0H0H00HH000H000H000HH00H000H0000000	A
X352	7	2011	A	2011-05-24	000000000000000000000HHH0H0000000H00HH000HH00H000H000H0HH00000H000000	A
T188	7	2011	A	2011-05-24	00000000000000000000000HHH000000HH00H0H00H0HH0000H000HHHHHHH0HH000000	A
T34	7	2011	A	2011-05-24	00000000000000000H000HHH0HH000000H0H0H00H00HH0000H000HH00H0H000000000	A
T36	7	2010	A	2010-05-24	00000000000000000000000000000H0HH0H00000000H0H000000H0000HH0H000H0000	A
T261	7	2010	A	2010-05-24	00000000000000000000000000H00H0HHHH0000HH00H00000000H00000HHH00HH0000	A
T55	7	2010	A	2010-05-24	0000000000000000000HH0000000000HHHH0000000HH00000000H0000HHH0H0000000	A
T101	7	2010	A	2010-05-24	000000000000000HHHHHH0H00H0000000000000H00HH00000000H000HHHH0H00H0000	A
T199	7	2010	A	2010-05-24	0000000000000000HHHHH0H000H00H000HH0000HH00H00000000H0000H0HH000H0000	A
X352	7	2010	A	2010-05-24	00000000000000000000000000H0000HHH000000000H00000000H000HH0HHH0HH0000	A
T65	7	2010	A	2010-05-24	00000000HH00HHHHHHHHH0H000000000HH00000H00000H00000000000HH00H00H0000	A
T26	7	2009	A	2009-05-24	00000000000000000000000000000H000000000000000000000000000000000000000	A
T261	7	2009	A	2009-05-24	00000000000000000000000000000000HHHHH0H0HHH0H0H00000H0000H00000000000	A
T36	7	2009	A	2009-05-24	0000000000000000000000000H0000H0HHHHH0H0HHHHHHH000000H00HH00000000000	A
T188	7	2009	A	2009-05-24	0000000000000000000000HH0H0H0HHHHHHHHHHHHHHHHHHH0000HH00HH00000000000	A
T34	7	2009	A	2009-05-24	0000000000000000000HHHHH0H0H00HHH00HH00HH0HH0H0HH000H000HH00000000000	A
T184	7	2009	A	2009-05-24	0000000000000000H00HHHHH0000H0H0H0H0H0000H0H0H0H0000H000HH00000000000	A
T101	7	2009	A	2009-05-24	000000000000HHHHHH0HH0HH000000HHH0HHHH00HH0H0HH00000HH00HH00000000000	A
84	7	2009	A	2009-05-24	00000000000000HHHH0HHHHH0H0HH0H00HH00H000HH0000H00000H00HH00000000000	A
=21	7	2008	A	2008-05-24	000000000000000000000000000000000000000000000000000000000H0HH00000000	A
T107	7	2008	A	2008-05-24	00000000000000000000000000000000000000000000000000000000H00HH00000000	A
T34	7	2008	A	2008-05-24	00000000000000000000000000HH000000HH00HH0000HHH0000HH0HHHHHH000000000	A
T116	7	2008	A	2008-05-24	00000000000000000000000000H0000000HH0HHH0000H000000HH000HH0HH00000000	A
T134	7	2008	A	2008-05-24	0000000000000000000H0000000000000000000000000000000000000000000000000	A
T144	7	2008	A	2008-05-24	00000000000000000000HHHHHHHH000000H00H0H0000HH00000HH0H0H0HHH00000000	A
T101	7	2008	A	2008-05-24	00000000000000000H0H0HHHHH000000000H0HHH0000H000000H00H0H0HHH00000000	A
T65	7	2008	A	2008-05-24	0000000000000000HH0H0HHH0H00000000HH0HH00000H0000000H0H0HHHHH00000000	A
=3	7	2008	A	2008-05-24	0000000000000000HH0HHH0H0H00000000HH000H000000H00000H000H000H00000000	A
T154	7	2008	A	2008-05-24	00000000000H0H0HHH0HH00H0HH0000000HH000000000000000HH0H0HH0HH00000000	A
T31	7	2008	A	2008-05-24	000000000000000HHH0H0HHHH000000000H00H0H000000H0000HH0HHHHHHH00000000	A
T100	7	2007	A	2007-05-24	0000000000000000000000000000HH000HHHHH0HH000HHH000H00H0000H00000HHH0H	A
84	7	2007	A	2007-05-24	000000000000000000000000HH0HH000HHH0000000000H000000H0H000H00000HHH00	A
T188	7	2007	A	2007-05-24	000000000000000000000000HH0HH000HHHHHH00H0H00HH00H000HH000HH00000H00H	A
T54	7	2007	A	2007-05-24	000000000000000000000H00000HH000HHH000000H00HH00HH000H0000H00000HH000	A
T36	7	2007	A	2007-05-24	000000000000000000000000HH0HHH00HH0HH00HH0H00HH00H00H0000H0H0000HH00H	A
T34	7	2007	A	2007-05-24	000000000000000000000HHHHH0HH000HH00HH00HH00HH00H0H0HH0000H000000HH0H	A
T65	7	2007	A	2007-05-24	0000000000000000000000000000000000000000000000000000000000HH0000HHH00	A
T101	7	2007	A	2007-05-24	0000000000000H0H0H00HHHH0H00000000H0HH00HH00HHH00H0HH0H000HH0000HHH0H	A
T279	7	2012	A	2012-05-24	00000000000000000000000000000000000000000000000000000H0UU000UH0000000	A
T101	7	2012	A	2012-05-24	000000000000000000000HH0HHHHHH000HHHH000H000H0U00000000H000H000000000	A
T209	4	2012	A	2012-05-24	000000000000000000000000000000000000000000000HH000U00HH0H000HU0000000	A
T13	4	2012	A	2012-05-24	000000000000000000000000000000000000000H0000000000000U00U000000000000	A
T124	4	2012	A	2012-05-24	000000000000000000000HHHHHHHH0HHHHHHH0HH0H0HHHH000000H0HHH0HHHH000000	A
T248	4	2012	A	2012-05-24	000000000000000000000HHHHHHHH0HH0H0HHHHHH0H00HH000000HH0HH0HH0H000000	A
T269	4	2012	A	2012-05-24	000000000000000000HH0HHHHHHHH0H0HH0H00H00H0H0HH0000000H0H00HHHH000000	A
T243	4	2012	A	2012-05-24	000000000000000HHHHH0H0HHHH0HHHH0H0HH0H0H0H0HH0000000HH0H000000000000	A
T252	4	2012	A	2012-05-24	00000000000HHHHHHHHH0HHHHHHHH0HHHHHHH0H0H0000HH000000HH0H000HH0000000	A
T86	4	2012	A	2012-05-24	000000000000H00HH0H00HH0HH00H0H000HH00H0H0H00HH000000HHH0H0H0HH000000	A
T171	7	2012	A	2012-05-24	000000000H0HHHH0HHH00HH0HHHHHH0HHHHHH0HHH0HHH0H000000H0HHH0H000000000	A
T197	4	2012	A	2012-05-24	000000000H0HHHHHHHHH00HHHHH000HH00HHH00HH0H00HH000000HHHH00HHHH000000	A
T154	7	2012	A	2012-05-24	0000HHH0HH00HHH00H000H00HH0HH00H000H00HHHH00000000000H00H00H000000000	A
T144	4	2011	A	2011-05-24	00000000000000000H00HHHH0HH0000H0H0HH0H0H0H00H0000HH0H0HUUUU0UU000000	A
T13	4	2011	A	2011-05-24	00000000000000000H00HHHH0HHHH00HH0H0H0H00H00H0H00H00H0HHH0HH00H000000	A
T53	4	2011	A	2011-05-24	0000000000000000000000000000000HHHHHH0H0HHH00H0H00H00H0HH00H00H000000	A
T243	4	2011	A	2011-05-24	00000000000000000H00HHHH0HHH0H0HHH0HH0H0H0HH0H000H0H0HH0H00H00U000000	A
T220	4	2011	A	2011-05-24	0000000000000000HH00HHHH0H000000H0H0HHH0HH00HHH000H0H0H0H0000H0000000	A
T54	4	2011	A	2011-05-24	0000H0H0HHHHHHH0HH00HHHH00HH000HH000HHH0HH0H00H000H00HHHHHHH0HH000000	A
T209	4	2011	A	2011-05-24	000000000000HHH0HH00HHH00H000H00H000HH00H0H0HH0H0H00HHHHHH0H00H000000	A
T154	4	2011	A	2011-05-24	000000HHHHHHHHH0H000HH0H00000H00H0HHH0H0HH00H00H000H0H00HH0H000000000	A
T266	4	2011	A	2011-05-24	00000000000HHHH0HH00HHH00H00H000H00H0HH0HHH0000H000H0HH0HH0H000000000	A
T248	4	2011	A	2011-05-24	0000000000000000HH00HHHH00000000HHH0HH00H0HH00H00H0HH0HH0HH0HHH000000	A
T86	4	2011	A	2011-05-24	0000000000000HH0HH00HHH00H0H0000HH0HH000H0HH0HH00H0HHH0HHH0H00H000000	A
T252	4	2011	A	2011-05-24	000000000000HHH0HH00HHHH00H0000H0HHHHHH0HH00HHHH0HHHHHHHHH0H0HH000000	A
T269	4	2011	A	2011-05-24	000000000000000000000HHH0H000000HH0H0HH0HH0H0H0H0H0H0HHH0HH00HH000000	A
T270	4	2011	A	2011-05-24	00000000000HHHH0HH00HHHH00000000H0HH00H0HH0HH0HH0HHHH0HHHHHH0HH000000	A
T107	4	2011	A	2011-05-24	00000000000000000000HHHH0HH0000H0H00H0H00H00H0HH0HHHHHHHH0HH00U000000	A
T124	4	2011	A	2011-05-24	0000000000000000000000HH0H00H00HHH0HHH000H0HH0HH0HHHHHHHHHHHHHH000000	A
T9	4	2010	A	2010-05-24	000000000000000000000000000000000000000HH00H0000000000000U00H00000000	A
T116	4	2010	A	2010-05-24	00000000000000000000000000HH0HHHHHHHH0HHHHHH00HH0HH0HH00H0HH0H0HHH000	A
T51	4	2010	A	2010-05-24	000000000000000000000H00000000000000000000000000000000000000000000000	A
T248	4	2010	A	2010-05-24	000000000000000000000HH000HH00HHHHHH0HH0H00000HH0HHHH0H0H0HHHH00HH000	A
T53	4	2010	A	2010-05-24	000000000000000000000HHHH0HH0HHHHH0H00HH0HHH0000HH0HH0H0H0H0H000U0000	A
T243	4	2010	A	2010-05-24	000000000000000000000000HH0HHHHHHHHHHH0HHH0H0H0H000HH0H0H0H0000UU0000	A
T144	4	2010	A	2010-05-24	0000000000000000HHHHHHHHHH00HH00H0H0HH00HHH0000H0H0HH0H000H0H000H0000	A
=21	4	2010	A	2010-05-24	00000000000000000HHHHHHHHH0H000HHHH000H00H0H00000U0U000000UUUU0000000	A
T107	4	2010	A	2010-05-24	0000000000000000HHHHHH0HHH00HHH00HH00H00H00000H0HH0HH0H0H00H0H00U0000	A
T13	4	2010	A	2010-05-24	00000000000000HHHHHHHHHHHH000H00HH0HH0H0HH0H000000000H00H0U0UU0000000	A
T86	4	2010	A	2010-05-24	00000000000000HHHH0HHH0000000000H00H00000HH00000HH000000H0H0H00H0H000	A
T244	7	2010	A	2010-05-24	00000000000000000000000000000H0H0HH0000HH0HH00000000H000H0HHHH0HH0000	A
T124	4	2010	A	2010-05-24	0000000000000000000HH0H0H00H0H000HH00HHH0H0H0000U000HH0000H0UH0HU0000	A
T31	4	2010	A	2010-05-24	00000000HHHHHH0HHHHHHHH0HHHH0HHH0HH000H0HHH000H000HH00H0000H0000U0000	A
T211	7	2010	A	2010-05-24	00000000000000000000000000H00H0H0HH0000H000H00000000H000HH0HHH00H0000	A
T154	4	2010	A	2010-05-24	0000HHHHH0HHHH0HH000H0H00H00H0HHH0H00H00HH0H0000H00000H00UUUUU00U0000	A
T54	4	2010	A	2010-05-24	00000000000000000H0HHH000H000H0HH000000U00UU00000000U00000000000H0000	A
T197	4	2009	A	2009-05-24	0000000000000000000000000000000000000000000000000000000000000H0H00000	A
T253	7	2009	A	2009-05-24	000000000000000000000000000000000000HH0HHHHHHHHHH000HH00HH00000000000	A
T116	4	2009	A	2009-05-24	0000000000000000000000000000000HHHHHHHHHHHHHHHHHHH0HHH000H000H0H00000	A
T209	4	2009	A	2009-05-24	000000000000000000000000000000000000000000000000000000000000000H00000	A
T13	4	2009	A	2009-05-24	000000000000000000000000000H000H00H0H000H00H0HH00H000U000U00000000000	A
T270	4	2009	A	2009-05-24	000000000000000000000HHHHH00HHH0HH0HHHHHH0HHH0HH000HHHH00H0H0H0H00000	A
T248	4	2009	A	2009-05-24	000000000000000000000HHHHH0H00HHHH0HH0HHHH0H0HH00H0HHHH00H0H0HHH00000	A
T144	4	2009	A	2009-05-24	000000000000000000000000000H0HHHHHHHHHH0HH0H0H0H0H0HHHH00H00000000000	A
T243	4	2009	A	2009-05-24	00000000000000000000000000000000000000000000000000000000000H0H0000000	A
T269	4	2009	A	2009-05-24	00000000000000000000000HHHHH0HHHHHH0HHH0HH0H0HH0HH0HHHH00H000HHH00000	A
T171	4	2009	A	2009-05-24	000000000000000HHHHHHHHHHHH00HHHHHHHHHHHHHHHHHHHHH0HHH000H0H0H0H00000	A
=21	4	2009	A	2009-05-24	000000000000000HHHHHHHHHHHHH0HHHHHHH00HH0HHH00H0000HH000UU00000000000	A
T107	4	2009	A	2009-05-24	0000000000000000HHHHHHHHHH0H00HHH00HH0HH0H0H0H0H0H000H000H0H0HH000000	A
T244	4	2009	A	2009-05-24	000000000000000000000000000000000000000000000000000000000H000H0000000	A
T211	7	2009	A	2009-05-24	0000000000000000000000000H0HHHHHH0HHHHH0H0H0HH0H0000HH00HH00000000000	A
T220	4	2009	A	2009-05-24	000000000000000000000000000000HHHHHHHHHHH00HH00H0000HHH00H000HHH00000	A
T54	4	2009	A	2009-05-24	0000HHHH0H00HHHHHHHHHHHHHHHH00HH00HH00HH000H0H0H0000H0H00H00000000000	A
T31	4	2009	A	2009-05-24	00000H0H0H00HHHHHHHHHHHHHH0H0HHHHHHHHHH0H0H0HH0H0000HHH00H000H0000000	A
T124	4	2008	A	2008-05-24	0000000000000000000000000000000000HHHHHH0000HHHH0H0HH00UUUUUU00000000	A
T13	4	2008	A	2008-05-24	0000000000000H0HHHHHH0H0HHH0000000H0HHH00000HH00HHHUU0UUUUUUU00000000	A
T53	4	2008	A	2008-05-24	0000000000000000000000000HH0000000HHHHHH0000H0H00H0HH0H0UUU0U00000000	A
T54	4	2008	A	2008-05-24	00000HH0000H0H00HHHHH0HHH0H0000000H0HH0H0000UUU00000U000UU0UU00000000	A
=21	4	2007	A	2007-05-24	000000000000000000000000000000000HHHHHHHHHHHH000H0HH0HH0000H00000U00U	A
T53	4	2007	A	2007-05-24	000000000000000000000000000000000000000000000000000000000000H000UUU0U	A
T13	4	2007	A	2007-05-24	000000000000000000000000000HH00000HH000HH000HH00H0H0HHH00H000000U0UHU	A
T116	4	2007	A	2007-05-24	000000000000000000H00000000000000000000000000000000000000UU0H000H000U	A
T154	4	2007	A	2007-05-24	00000000000000000HHH0HHHH00HHHH0H00H000H00HH00000H0H0HH00H000000UUU0U	A
T124	4	2007	A	2007-05-24	000000000000000000000HHHH0HHHHH0HH0H0H0H0H0HH0000H00HH0000HU00000UU0U	A
T107	4	2007	A	2007-05-24	000000000000000000HH0HHHH0HH0000HH0H0H0HH00H0H000HH0H0H00H0HH0000UU0U	A
T31	4	2007	A	2007-05-24	000000000000000HHHHH00HH00HHH0H0HHHHH0H0H00HHH0000H0H0H000H0H000H0000	A
T144	4	2007	A	2007-05-24	000000000000000HHHHH0HHHH0HHHHH0HHHHHHHHHHHHHH000HH0H0H000H00000HUU0U	A
T86	4	2007	A	2007-05-24	00000000000000000HHH0HHHH0H00H00H00H00H000H00H00H0HH00H00H0HH000H0H0U	A
T13	7	2005	A	2005-05-24	0000000000000000000000000000000000000000000000000000HHHHHHH0000000000	A
T1	4	2005	A	2005-05-24	0000000000000000000000000000000000000000000000000000000000HH000000000	A
T86	7	2005	A	2005-05-24	0000000000000000000000000000000000000000000H000H000HHHH0UU0H000000000	A
T107	7	2005	A	2005-05-24	0000000000000000000000000000000000000000000HHH00000HH00HH0HH000000000	A
T31	4	2005	A	2005-05-24	00000000000000000000HHHHHHHH000H0H0HH0HH00HHH0H00H0H0H0HHH0H000000000	A
T34	7	2005	A	2005-05-24	000000000000000000000HHH0HHHH0H0000000HH0HH0HH0000HHH0HHHH00000000000	A
T54	7	2005	A	2005-05-24	000000000000000000H0HHHH0H0HH000000H00000HH0HH0H000HH0H0HHHH000000000	A
